# Supplementary material for: Red-Emitting SBBF (Single-Benzene-Based Fluorophore)-Silica Hybrid Material: One-Pot Synthesis, Characterization, and Biomedical Applications
Source: Nanomaterials (Basel). 2021 Aug 10;11(8):2036. doi: 10.3390/nano11082036 (PMC8399688; doi:10.3390/nano11082036)
Supplement: Supplementary file 1 [file nanomaterials-11-02036-s001.zip]

Archive with 1 entries (1 files):
- nanomaterials-1326841-SI.pdf
